# Supplementary material for: Demonstration of in vivo engineered tandem duplications of varying sizes using CRISPR and recombinases in Drosophila melanogaster
Source: G3 (Bethesda). 2023 Jul 18;13(10):jkad155. doi: 10.1093/g3journal/jkad155 (PMC10542505; doi:10.1093/g3journal/jkad155)
Supplement: jkad155_Supplementary_Data [file jkad155_supplementary_data.zip]

Archive with 3 entries (3 files):
- Figure_S1_G3-2023-404347.pdf
- Figure_S2_G3-2023-404347.pdf
- File_S1_G3-2023-404347.csv
